# Supplementary material for: Comparative Transcriptomic Analysis Reveals Divergent Stress Adaptation Strategies in Gamma-Induced Soybean Mutants
Source: Plants (Basel). 2026 Apr 17;15(8):1241. doi: 10.3390/plants15081241 (PMC13120069; doi:10.3390/plants15081241)
Supplement: Supplementary file 1 [file plants-15-01241-s001.zip › Supplementary S1.xlsx]

## Sheet: Sheet1
Table S1. Comparisons for increasing number of genes	Increasing number of genes		Table S2. Comparisons for decreasing number of genes	Decreasing number of genes
SM3-1 vs S04-05 ∩ SM1 vs S04-05 ∩ SM3-1 NaCl vs S04-05 NaCl ∩ SM1 NaCl vs S04-05 NaCl ∩ SM3-1 PEG vs S04-05 PEG ∩ SM1 PEG vs S04-05 PEG	461		SM3-1 vs S04-05 ∩ SM1 vs S04-05 ∩ SM3-1 NaCl vs S04-05 NaCl ∩ SM1 NaCl vs S04-05 NaCl ∩ SM3-1 PEG vs S04-05 PEG ∩ SM1 PEG vs S04-05 PEG	407
SM3-1 vs S04-05 ∩ SM1 vs S04-05 ∩ SM3-1 NaCl vs S04-05 NaCl ∩ SM1 NaCl vs S04-05 NaCl ∩ SM1 PEG vs S04-05 PEG	67		SM3-1 vs S04-05 ∩ SM1 vs S04-05 ∩ SM3-1 NaCl vs S04-05 NaCl ∩ SM1 NaCl vs S04-05 NaCl ∩ SM3-1 PEG vs S04-05 PEG	54
SM3-1 vs S04-05 ∩ SM1 vs S04-05	220		SM3-1 vs S04-05 ∩ SM1 vs S04-05	125
SM3-1 vs S04-05 ∩ SM1 vs S04-05 ∩ SM1 NaCl vs S04-05 NaCl ∩ SM1 PEG vs S04-05 PEG	30		SM3-1 vs S04-05 ∩ SM1 vs S04-05 ∩ SM1 NaCl vs S04-05 NaCl ∩ SM3-1 PEG vs S04-05 PEG ∩ SM1 PEG vs S04-05 PEG	34
SM3-1 vs S04-05 ∩ SM1 vs S04-05 ∩ SM3-1 PEG vs S04-05 PEG ∩ SM1 PEG vs S04-05 PEG	88		SM3-1 vs S04-05 ∩ SM1 vs S04-05 ∩ SM3-1 NaCl vs S04-05 NaCl ∩ SM3-1 PEG vs S04-05 PEG ∩ SM1 PEG vs S04-05 PEG	26
SM3-1 vs S04-05 ∩ SM1 NaCl vs S04-05 NaCl ∩ SM3-1 PEG vs S04-05 PEG ∩ SM1 PEG vs S04-05 PEG	198		SM3-1 vs S04-05 ∩ SM1 vs S04-05 ∩ SM3-1 PEG vs S04-05 PEG ∩ SM1 PEG vs S04-05 PEG	107
SM3-1 vs S04-05 ∩ SM1 vs S04-05 ∩ SM3-1 NaCl vs S04-05 NaCl ∩ SM3-1 PEG vs S04-05 PEG ∩ SM1 PEG vs S04-05 PEG	70		SM3-1 vs S04-05 ∩ SM1 vs S04-05 ∩ SM3-1 PEG vs S04-05 PEG	38
SM3-1 vs S04-05 ∩ SM1 vs S04-05 ∩ SM1 NaCl vs S04-05 NaCl ∩ SM3-1 PEG vs S04-05 PEG ∩ SM1 PEG vs S04-05 PEG	54		SM3-1 vs S04-05 ∩ SM1 vs S04-05 ∩ SM3-1 NaCl vs S04-05 NaCl ∩ SM1 NaCl vs S04-05 NaCl ∩ SM1 PEG vs S04-05 PEG	12
SM3-1 vs S04-05 ∩ SM1 vs S04-05 ∩ SM1 NaCl vs S04-05 NaCl	37		SM3-1 vs S04-05 ∩ SM3-1 NaCl vs S04-05 NaCl ∩ SM1 NaCl vs S04-05 NaCl ∩ SM3-1 PEG vs S04-05 PEG ∩ SM1 PEG vs S04-05 PEG	246
SM3-1 vs S04-05 ∩ SM1 NaCl vs S04-05 NaCl ∩ SM1 PEG vs S04-05 PEG	140		SM3-1 vs S04-05 ∩ SM1 vs S04-05 ∩ SM1 NaCl vs S04-05 NaCl ∩ SM1 PEG vs S04-05 PEG	8
SM3-1 vs S04-05 ∩ SM1 vs S04-05 ∩ SM3-1 NaCl vs S04-05 NaCl ∩ SM1 NaCl vs S04-05 NaCl	149		SM3-1 vs S04-05 ∩ SM1 vs S04-05 ∩ SM3-1 NaCl vs S04-05 NaCl	41
SM3-1 vs S04-05 ∩ SM1 vs S04-05 ∩ SM3-1 PEG vs S04-05 PEG	25		SM3-1 vs S04-05 ∩ SM1 NaCl vs S04-05 NaCl	78
SM3-1 vs S04-05 ∩ SM1 vs S04-05 ∩ SM3-1 NaCl vs S04-05 NaCl	64		SM3-1 vs S04-05 ∩ SM1 vs S04-05 ∩ SM3-1 NaCl vs S04-05 NaCl ∩ SM1 NaCl vs S04-05 NaCl	104
SM3-1 vs S04-05 ∩ SM3-1 NaCl vs S04-05 NaCl ∩ SM1 NaCl vs S04-05 NaCl ∩ SM3-1 PEG vs S04-05 PEG ∩ SM1 PEG vs S04-05 PEG	248		SM3-1 vs S04-05 ∩ SM1 vs S04-05 ∩ SM1 PEG vs S04-05 PEG	3
SM3-1 vs S04-05 ∩ SM1 vs S04-05 ∩ SM3-1 NaCl vs S04-05 NaCl ∩ SM3-1 PEG vs S04-05 PEG	22		SM3-1 vs S04-05 ∩ SM1 vs S04-05 ∩ SM3-1 NaCl vs S04-05 NaCl ∩ SM3-1 PEG vs S04-05 PEG	23
SM3-1 vs S04-05	404		SM3-1 vs S04-05 ∩ SM3-1 NaCl vs S04-05 NaCl ∩ SM1 NaCl vs S04-05 NaCl ∩ SM1 PEG vs S04-05 PEG	24
SM3-1 vs S04-05 ∩ SM1 vs S04-05 ∩ SM1 PEG vs S04-05 PEG	53		SM3-1 vs S04-05 ∩ SM1 NaCl vs S04-05 NaCl ∩ SM3-1 PEG vs S04-05 PEG ∩ SM1 PEG vs S04-05 PEG	110
SM3-1 vs S04-05 ∩ SM1 vs S04-05 ∩ SM3-1 NaCl vs S04-05 NaCl ∩ SM1 PEG vs S04-05 PEG	15		SM3-1 vs S04-05 ∩ SM1 vs S04-05 ∩ SM1 NaCl vs S04-05 NaCl	19
SM3-1 vs S04-05 ∩ SM1 NaCl vs S04-05 NaCl	132		SM3-1 vs S04-05 ∩ SM1 vs S04-05 ∩ SM1 NaCl vs S04-05 NaCl ∩ SM3-1 PEG vs S04-05 PEG	2
SM3-1 vs S04-05 ∩ SM1 PEG vs S04-05 PEG	147		SM3-1 vs S04-05 ∩ SM3-1 NaCl vs S04-05 NaCl ∩ SM1 NaCl vs S04-05 NaCl	59
SM3-1 vs S04-05 ∩ SM1 vs S04-05 ∩ SM3-1 NaCl vs S04-05 NaCl ∩ SM1 NaCl vs S04-05 NaCl ∩ SM3-1 PEG vs S04-05 PEG	59		SM3-1 vs S04-05 ∩ SM1 NaCl vs S04-05 NaCl ∩ SM1 PEG vs S04-05 PEG	52
SM3-1 vs S04-05 ∩ SM3-1 NaCl vs S04-05 NaCl ∩ SM1 NaCl vs S04-05 NaCl ∩ SM1 PEG vs S04-05 PEG	63		SM3-1 vs S04-05 ∩ SM3-1 NaCl vs S04-05 NaCl ∩ SM1 NaCl vs S04-05 NaCl ∩ SM3-1 PEG vs S04-05 PEG	13
SM3-1 vs S04-05 ∩ SM1 vs S04-05 ∩ SM1 NaCl vs S04-05 NaCl ∩ SM3-1 PEG vs S04-05 PEG	3		SM3-1 vs S04-05 ∩ SM1 PEG vs S04-05 PEG	34
SM3-1 vs S04-05 ∩ SM3-1 NaCl vs S04-05 NaCl ∩ SM1 NaCl vs S04-05 NaCl	110		SM3-1 vs S04-05 ∩ SM3-1 NaCl vs S04-05 NaCl	12
SM3-1 vs S04-05 ∩ SM3-1 PEG vs S04-05 PEG ∩ SM1 PEG vs S04-05 PEG	132		SM3-1 vs S04-05	134
SM3-1 vs S04-05 ∩ SM3-1 NaCl vs S04-05 NaCl ∩ SM1 NaCl vs S04-05 NaCl ∩ SM3-1 PEG vs S04-05 PEG	7		SM3-1 vs S04-05 ∩ SM3-1 PEG vs S04-05 PEG ∩ SM1 PEG vs S04-05 PEG	80
SM3-1 vs S04-05 ∩ SM3-1 NaCl vs S04-05 NaCl	14		SM3-1 vs S04-05 ∩ SM1 vs S04-05 ∩ SM3-1 NaCl vs S04-05 NaCl ∩ SM1 PEG vs S04-05 PEG	2
SM3-1 vs S04-05 ∩ SM3-1 NaCl vs S04-05 NaCl ∩ SM3-1 PEG vs S04-05 PEG ∩ SM1 PEG vs S04-05 PEG	11		SM3-1 vs S04-05 ∩ SM1 NaCl vs S04-05 NaCl ∩ SM3-1 PEG vs S04-05 PEG	1
SM3-1 vs S04-05 ∩ SM3-1 NaCl vs S04-05 NaCl ∩ SM1 PEG vs S04-05 PEG	3		SM3-1 vs S04-05 ∩ SM3-1 NaCl vs S04-05 NaCl ∩ SM3-1 PEG vs S04-05 PEG ∩ SM1 PEG vs S04-05 PEG	5
SM3-1 vs S04-05 ∩ SM3-1 PEG vs S04-05 PEG	9		SM3-1 vs S04-05 ∩ SM3-1 NaCl vs S04-05 NaCl ∩ SM1 PEG vs S04-05 PEG	2
SM3-1 vs S04-05 ∩ SM1 NaCl vs S04-05 NaCl ∩ SM3-1 PEG vs S04-05 PEG	3		SM3-1 vs S04-05 ∩ SM3-1 PEG vs S04-05 PEG	6
SM1 vs S04-05 ∩ SM3-1 NaCl vs S04-05 NaCl ∩ SM1 NaCl vs S04-05 NaCl ∩ SM3-1 PEG vs S04-05 PEG	74		SM3-1 vs S04-05 ∩ SM3-1 NaCl vs S04-05 NaCl ∩ SM3-1 PEG vs S04-05 PEG	2
SM1 vs S04-05 ∩ SM3-1 NaCl vs S04-05 NaCl ∩ SM3-1 PEG vs S04-05 PEG	167		SM1 vs S04-05 ∩ SM3-1 NaCl vs S04-05 NaCl ∩ SM1 NaCl vs S04-05 NaCl ∩ SM3-1 PEG vs S04-05 PEG	274
SM1 vs S04-05 ∩ SM3-1 NaCl vs S04-05 NaCl ∩ SM3-1 PEG vs S04-05 PEG ∩ SM1 PEG vs S04-05 PEG	93		SM1 vs S04-05 ∩ SM3-1 NaCl vs S04-05 NaCl ∩ SM3-1 PEG vs S04-05 PEG	275
SM1 vs S04-05	294		SM1 vs S04-05 ∩ SM3-1 NaCl vs S04-05 NaCl ∩ SM1 NaCl vs S04-05 NaCl ∩ SM3-1 PEG vs S04-05 PEG ∩ SM1 PEG vs S04-05 PEG	440
SM1 vs S04-05 ∩ SM1 PEG vs S04-05 PEG	8		SM1 vs S04-05 ∩ SM3-1 NaCl vs S04-05 NaCl	245
SM1 vs S04-05 ∩ SM3-1 PEG vs S04-05 PEG	82		SM1 vs S04-05 ∩ SM3-1 NaCl vs S04-05 NaCl ∩ SM3-1 PEG vs S04-05 PEG ∩ SM1 PEG vs S04-05 PEG	196
SM1 vs S04-05 ∩ SM3-1 NaCl vs S04-05 NaCl	164		SM1 vs S04-05 ∩ SM3-1 PEG vs S04-05 PEG	180
SM1 vs S04-05 ∩ SM3-1 NaCl vs S04-05 NaCl ∩ SM1 NaCl vs S04-05 NaCl ∩ SM3-1 PEG vs S04-05 PEG ∩ SM1 PEG vs S04-05 PEG	171		SM1 vs S04-05 ∩ SM3-1 NaCl vs S04-05 NaCl ∩ SM1 NaCl vs S04-05 NaCl	132
SM1 vs S04-05 ∩ SM3-1 PEG vs S04-05 PEG ∩ SM1 PEG vs S04-05 PEG	89		SM1 vs S04-05	447
SM1 vs S04-05 ∩ SM3-1 NaCl vs S04-05 NaCl ∩ SM1 NaCl vs S04-05 NaCl	95		SM1 vs S04-05 ∩ SM3-1 PEG vs S04-05 PEG ∩ SM1 PEG vs S04-05 PEG	166
SM1 vs S04-05 ∩ SM1 NaCl vs S04-05 NaCl ∩ SM3-1 PEG vs S04-05 PEG ∩ SM1 PEG vs S04-05 PEG	5		SM1 vs S04-05 ∩ SM3-1 NaCl vs S04-05 NaCl ∩ SM1 NaCl vs S04-05 NaCl ∩ SM1 PEG vs S04-05 PEG	3
SM1 vs S04-05 ∩ SM3-1 NaCl vs S04-05 NaCl ∩ SM1 NaCl vs S04-05 NaCl ∩ SM1 PEG vs S04-05 PEG	4		SM1 vs S04-05 ∩ SM1 NaCl vs S04-05 NaCl	24
SM1 vs S04-05 ∩ SM1 NaCl vs S04-05 NaCl	3		SM1 vs S04-05 ∩ SM1 PEG vs S04-05 PEG	3
SM1 vs S04-05 ∩ SM3-1 NaCl vs S04-05 NaCl ∩ SM1 PEG vs S04-05 PEG	3		SM1 vs S04-05 ∩ SM3-1 NaCl vs S04-05 NaCl ∩ SM1 PEG vs S04-05 PEG	3
SM3-1 NaCl vs S04-05 NaCl ∩ SM1 NaCl vs S04-05 NaCl ∩ SM3-1 PEG vs S04-05 PEG	212		SM1 vs S04-05 ∩ SM1 NaCl vs S04-05 NaCl ∩ SM3-1 PEG vs S04-05 PEG	3
SM3-1 NaCl vs S04-05 NaCl ∩ SM1 NaCl vs S04-05 NaCl ∩ SM3-1 PEG vs S04-05 PEG ∩ SM1 PEG vs S04-05 PEG	1052		SM1 vs S04-05 ∩ SM1 NaCl vs S04-05 NaCl ∩ SM3-1 PEG vs S04-05 PEG ∩ SM1 PEG vs S04-05 PEG	8
SM3-1 NaCl vs S04-05 NaCl ∩ SM1 NaCl vs S04-05 NaCl ∩ SM1 PEG vs S04-05 PEG	141		SM3-1 NaCl vs S04-05 NaCl ∩ SM1 NaCl vs S04-05 NaCl ∩ SM3-1 PEG vs S04-05 PEG	533
SM3-1 NaCl vs S04-05 NaCl ∩ SM1 NaCl vs S04-05 NaCl	776		SM3-1 NaCl vs S04-05 NaCl ∩ SM1 NaCl vs S04-05 NaCl ∩ SM3-1 PEG vs S04-05 PEG ∩ SM1 PEG vs S04-05 PEG	1831
SM3-1 NaCl vs S04-05 NaCl	675		SM3-1 NaCl vs S04-05 NaCl	799
SM3-1 NaCl vs S04-05 NaCl ∩ SM3-1 PEG vs S04-05 PEG ∩ SM1 PEG vs S04-05 PEG	327		SM3-1 NaCl vs S04-05 NaCl ∩ SM1 NaCl vs S04-05 NaCl	727
SM3-1 NaCl vs S04-05 NaCl ∩ SM3-1 PEG vs S04-05 PEG	216		SM3-1 NaCl vs S04-05 NaCl ∩ SM3-1 PEG vs S04-05 PEG	435
SM3-1 NaCl vs S04-05 NaCl ∩ SM1 PEG vs S04-05 PEG	24		SM3-1 NaCl vs S04-05 NaCl ∩ SM3-1 PEG vs S04-05 PEG ∩ SM1 PEG vs S04-05 PEG	620
SM1 NaCl vs S04-05 NaCl ∩ SM3-1 PEG vs S04-05 PEG ∩ SM1 PEG vs S04-05 PEG	815		SM3-1 NaCl vs S04-05 NaCl ∩ SM1 NaCl vs S04-05 NaCl ∩ SM1 PEG vs S04-05 PEG	98
SM1 NaCl vs S04-05 NaCl ∩ SM1 PEG vs S04-05 PEG	215		SM3-1 NaCl vs S04-05 NaCl ∩ SM1 PEG vs S04-05 PEG	25
SM1 NaCl vs S04-05 NaCl	738		SM1 NaCl vs S04-05 NaCl ∩ SM1 PEG vs S04-05 PEG	224
SM1 NaCl vs S04-05 NaCl ∩ SM3-1 PEG vs S04-05 PEG	33		SM1 NaCl vs S04-05 NaCl ∩ SM3-1 PEG vs S04-05 PEG ∩ SM1 PEG vs S04-05 PEG	669
SM3-1 PEG vs S04-05 PEG ∩ SM1 PEG vs S04-05 PEG	4952		SM1 NaCl vs S04-05 NaCl	811
SM3-1 PEG vs S04-05 PEG	2022		SM1 NaCl vs S04-05 NaCl ∩ SM3-1 PEG vs S04-05 PEG	108
SM1 PEG vs S04-05 PEG	1149		SM3-1 PEG vs S04-05 PEG ∩ SM1 PEG vs S04-05 PEG	5343
			SM3-1 PEG vs S04-05 PEG	2102
			SM1 PEG vs S04-05 PEG	1343
